# Supplementary material for: Brain Connectivity Predicts Placebo Response across Chronic Pain Clinical Trials
Source: PLoS Biol. 2016 Oct 27;14(10):e1002570. doi: 10.1371/journal.pbio.1002570 (PMC5082893; doi:10.1371/journal.pbio.1002570)
Supplement: S1 Data — (XLSX) [file pbio.1002570.s003.xlsx]

## Sheet: Figure_2A
Subjects	0 week (entry)	2 weeks (treatment)	4 weeks (washout)
1	6.5	7.5	7
2	6	7	6.5
3	7	7	7
4	7	7.5	8
5	7	7	6.5
6	5.5	8	6.5
7	7	6	8
8	8	7.5	7
9	6.5	6.5	7
10	5.5	0.6	6
11	8	6	8.5
12	5.5	4.2	5
13	8.5	6	7.5
14	8	4.5	8
15	6.5	3	7.5
16	9	2.7	8.5
17	8	0	7.5

## Sheet: Figure_2B
Subjects	obeserved VAS analgesia
1	-15.38
2	89.09
3	-16.67
4	0
5	25
6	-7.14
7	23.64
8	29.41
9	0
10	43.75
11	-45.45
12	14.29
13	53.85
14	6.25
15	0
16	70
17	100

## Sheet: Figure_2C
0 week (entry)		2 weeks (treatment)		4 weeks (washout)
Non-responders	Responders	Non-responders	Responders	Non-responders	Responders
6.5	5.5	7.5	0.6	7	6
6	8	7	6	6.5	8.5
7	5.5	7	4.2	7	5
7	8.5	7.5	6	8	7.5
7	8	7	4.5	6.5	8
5.5	6.5	8	3	6.5	7.5
7	9	6	2.7	8	8.5
8	8	7.5	0	7	7.5
6.5		6.5		7

## Sheet: Figure_2D
	Observational
Subjects	Baseline	2 weeks
1	7	7
2	10	2
3	6	4
4	9	4
5	5	5
6	5	5
7	7	6
8	8	6
9	6	6
10	5	4
11	7	8
12	5	6
13	5	8
14	5	6
15	8	8
16	4	5
17	10	10
18	4	4
19	6	6
20	6	7

## Sheet: Figure_2E
Subjects	0 week (entry)	2 weeks (treatment)
1	52	54
2	52	39
3	45	53
4	45	53
5	37	31
6	44	53
7	46	27
8	65	59
9	33	30
10	33	21
11	52	39
12	36	31
13	71	61
14	76	9
15	33	20
16	32	21
17	59	25

## Sheet: Figure_2F
0 week (entry)		2 weeks (treatment)
Non-responders	Responders	Non-responders	Responders
52	33	54	21
52	52	39	39
45	36	53	31
45	71	53	61
37	76	31	9
44	33	53	20
46	32	27	21
65	59	59	25
33		30

## Sheet: Figure_3C
Density	Non-responders									Responders								Healthy
2	507.555	214.583	105.433	271.747	337.022	168.481	210.649	259.204	734.944	589.072	615.929	461.373	976.053	876.106	741.735	757.015	851.529	448.148	1950.65	235.55	114.242	63.2583	163.745	397.368	533.883	290.536	655.872	727.684	245.148	1303.47	85.6651	675.1	319.524	70.423	921.205	864.398	272.8
4	841.169	550.952	188.121	637.483	726.843	417.312	624.791	572.879	1265.45	1241.72	1143.77	1150.59	2197.64	1691.24	1401.8	1483.54	1401.98	861.457	2846.44	583.13	403.468	327.231	324.644	702.277	1280.85	588.001	1330.4	1510.53	610.207	1954.19	357.956	1388.18	736.517	337.904	1871.81	1667.62	614.771
6	1162.14	937.888	316.017	1023.36	1101.88	757.445	1075.18	947.981	1729.43	1862.21	1612.89	1828.83	3184.3	2380.15	2015.97	2187.53	1868.68	1241.46	3450.39	963.003	739.568	633.33	541.526	995.019	2048.39	947.408	1976.59	2125.02	1082.96	2521.22	686.123	2056.26	1172.66	730.301	2678.59	2238.79	989.725
8	1499.9	1342.47	491.05	1434.59	1468.89	1158.95	1541.37	1341.09	2147.22	2446.51	2058.57	2466.06	3993.91	2997.45	2599.07	2870.22	2275.34	1614.79	3910.73	1370.11	1090.87	983.56	802.226	1323.01	2809.86	1347.84	2577.61	2662.22	1585.71	3036.19	1045.33	2672.45	1608.18	1172.89	3381.44	2683.13	1377.86
10	1876.87	1763.66	734.424	1872.8	1839.5	1599.23	2018.18	1752.16	2535.06	3015.18	2478.2	3055.91	4654.09	3543.3	3152.58	3489.29	2662.8	1985.63	4292.74	1787.11	1448.36	1355.39	1103.76	1679.48	3519.84	1795.05	3134.82	3148	2099.38	3504.26	1421.37	3259.92	2030.93	1642.07	4022.24	3069.88	1786.76
12	2277.79	2204.23	1043.99	2335.89	2228.04	2065.23	2489.02	2165.87	2912.47	3566.93	2898.94	3611.01	5234.8	4066.92	3694.7	4073.13	3034.9	2368.82	4614.04	2222.2	1802.7	1739.04	1451.97	2061.64	4161.26	2262.95	3657.42	3586.69	2616.91	3931.6	1827.86	3802.2	2468.92	2125.6	4605.76	3414.32	2195.01
14	2715.27	2671.82	1421.32	2823.05	2638.7	2535.46	2960.09	2602.81	3267.59	4117.73	3319.38	4148.74	5740.65	4574.29	4208.9	4620.11	3403.08	2770.08	4914.88	2682.12	2155.26	2137.97	1823.04	2459.24	4766.36	2731.81	4149.36	4022.31	3137.41	4333.95	2249.93	4322.93	2896.06	2604.64	5160.2	3736.08	2619.45
16	3182.28	3144.83	1858.38	3323.14	3062.5	3017.24	3440.17	3038.72	3608.18	4666.77	3748.02	4672.54	6199.52	5081.85	4683.06	5134.27	3748.81	3189.41	5203.25	3147.63	2503.09	2550.82	2240.69	2890.43	5312.22	3203.27	4613.94	4428.81	3661.5	4724.72	2688.03	4801.99	3324.5	3094.04	5675.36	4041.41	3042.05
18	3661.28	3624.58	2341.32	3836.66	3522.25	3511.84	3919.34	3501.32	3945.15	5187.02	4186.01	5173.45	6613.41	5580.43	5144.69	5620.47	4094.51	3636.09	5477.74	3614.31	2863.5	2968.86	2682.38	3314.69	5833.8	3664.18	5061.58	4829.84	4167.51	5094.64	3140.36	5268.79	3752.04	3591.12	6156	4341.59	3454.89
20	4156.3	4098.51	2859.82	4361.92	3993.82	4005.39	4412.72	3975.24	4273.96	5699.98	4625.79	5665.78	7009.29	6068.93	5598	6084.5	4429.58	4100.98	5748.9	4088.66	3216.58	3393.78	3140.9	3749.08	6328.57	4132.15	5507.23	5216.16	4670.15	5453.73	3611.4	5703.05	4181.06	4088.58	6623.98	4633.06	3874.48

## Sheet: Figure_3D
Subjects	Degree count (x103)	obeserved VAS analgesia
1	1.87687	-15.38
2	3.01518	89.09
3	1.76366	-16.67
4	0.734424	0
5	2.4782	25
6	1.8728	-7.14
7	3.05591	23.64
8	4.65409	29.41
9	1.8395	0
10	3.5433	43.75
11	1.59923	-45.45
12	2.01818	14.29
13	3.15258	53.85
14	1.75216	6.25
15	2.53506	0
16	3.48929	70
17	2.66281	100

## Sheet: Figure_3E
Subjects	Degree count (x103)	obeserved WOMAC analgesia
1	1.87687	-3.85
2	3.01518	36.36
3	1.76366	25
4	0.734424	-17.78
5	2.4782	25
6	1.8728	-17.78
7	3.05591	13.89
8	4.65409	14.08
9	1.8395	16.22
10	3.5433	88.16
11	1.59923	-20.45
12	2.01818	41.3
13	3.15258	39.39
14	1.75216	9.23
15	2.53506	9.09
16	3.48929	34.38
17	2.66281	57.63

## Sheet: Figure_4A
0 week (entry)		12 weeks (treatment)
Placebo	Duloxetine	Placebo	Duloxetine
6.33	7	8	8
6.67	7	7	7
5.67	2.75	5	3
7.33	8.67	9	7
8.67	3.67	8	7
4.83	7.33	6	7
6.67	6.33	6	6
6.67	6.67	8	6
6.67	7	7	6
6.33	6	6	5
7	5.67	4	5
5.17	6.67	2	4
3.67	5	2	4
8	6.33	5	2
10	8.33	5	6
7.67	6.67	2	5
5	8	4	5
8.33	7.67	6	3
9.33	6.33	6	5
6.67		5

[truncated: 13 more sheets: Figure_4B, Figure_4C, Figure_4D, Figure_4E, Figure_5A, Figure_5B, Figure_5C, Figure_5D, Figure_6A, Figure_6B, Figure_6C, Figure_S1A, Figure_S1B]
